# Supplementary material for: Targeting ErbB3 Receptor in Cancer with Inhibitory Antibodies from Llama
Source: Biomedicines. 2021 Aug 28;9(9):1106. doi: 10.3390/biomedicines9091106 (PMC8467012; doi:10.3390/biomedicines9091106)
Supplement: Supplementary file 1 [file biomedicines-09-01106-s001.zip]

Archive with 1 entries (1 files):
- biomedicines-1317259-supplementary.pdf
